# Supplementary material for: Malaria infection and its association with socio-demographics, long lasting insecticide nets usage and hematological parameters among adolescent patients in rural Southwestern Nigeria
Source: PLoS One. 2023 Jul 14;18(7):e0287723. doi: 10.1371/journal.pone.0287723 (PMC10348556; doi:10.1371/journal.pone.0287723)
Supplement: S1 Data — (XLSX) [file pone.0287723.s002.xlsx]

## Sheet: Malaria Data 180 cases
MP	Age	AgeGrp	SEX	OCC	ED	DOM	PCV	PCVGrp	RD	GET	BG	OWN	SLI	MPReg
1	10	1	1	4	3	1	24	3	2	1	3	2	2	2
1	12	1	2	4	3	1	23	3	1	1	1	1	1	2
1	18	2	1	4	3	1	29	2	1	1	2	2	2	2
1	15	2	2	4	2	2	32	1	1	1	3	1	1	2
2	12	1	1	4	3	1	22	3	1	4	1	1	1	1
2	18	2	2	10	4	2	39	1	1	1	1	1	1	1
1	14	1	1	4	2	2	40	1	1	2	2	1	2	2
1	16	2	2	4	2	1	36	1	1	1	2	2	2	2
1	12	1	1	4	3	1	24	3	1	1	4	2	2	2
1	14	1	2	4	3	1	37	1	1	2	1	1	2	2
2	16	2	1	4	4	2	40	1	2	1	3	1	1	1
2	12	1	2	3	3	1	40	1	1	1	1	1	1	1
1	16	2	1	10	3	1	39	1	1	1	1	2	2	2
1	10	1	1	4	3	1	19	4	1	1	1	1	2	2
1	19	2	2	4	1	2	37	1	1	1	1	1	1	2
1	13	1	2	4	3	1	28	2	1	1	3	1	2	2
1	18	2	1	4	2	1	39	1	1	1	3	1	1	2
1	14	1	1	4	2	1	28	2	1	2	1	1	2	2
2	11	1	2	4	3	1	29	2	2	1	1	1	1	1
1	19	2	1	1	1	1	28	2	1	1	2	1	2	2
1	17	2	2	4	2	1	39	1	2	1	2	1	2	2
2	14	1	1	3	3	2	19	4	1	1	4	1	1	1
1	13	1	2	4	3	1	29	2	1	1	1	1	1	2
1	15	2	1	4	2	1	38	1	2	1	1	1	2	2
2	12	1	2	10	3	2	24	3	2	5	1	1	1	1
1	18	2	1	4	2	1	42	1	1	1	1	2	2	2
2	19	2	1	1	4	2	44	1	2	1	3	1	1	1
1	12	1	2	4	3	1	22	3	1	1	1	1	2	2
1	18	2	2	4	4	2	38	1	1	2	3	1	1	2
1	14	1	1	4	2	1	29	2	1	1	1	1	1	2
2	12	1	2	10	3	2	36	1	2	1	4	1	1	1
1	17	2	1	4	2	1	39	1	1	2	2	1	2	2
1	18	2	2	4	4	2	38	1	1	1	2	1	1	2
1	12	1	1	4	3	1	28	2	1	1	3	1	2	2
1	14	1	2	1	3	1	32	1	1	1	1	2	2	2
1	19	2	1	1	3	1	32	1	1	1	1	2	2	2
2	15	2	2	1	1	1	36	1	2	1	3	1	1	1
1	14	1	1	4	2	1	38	1	1	1	1	1	1	2
1	12	1	2	4	3	1	26	2	1	1	2	2	2	2
2	19	2	1	4	4	2	40	1	1	1	4	1	1	1
1	14	1	2	4	2	1	34	1	1	1	1	1	2	2
1	13	1	1	4	3	1	19	4	2	2	2	2	2	2
2	12	1	2	3	3	1	37	1	1	1	1	1	1	1
1	16	2	1	4	2	1	38	1	1	1	3	1	1	2
1	17	2	2	4	2	1	36	1	1	1	1	2	2	2
2	13	1	1	10	3	2	32	1	1	10	3	1	1	1
1	16	2	2	4	3	1	38	1	1	1	1	2	2	2
1	14	1	1	4	3	1	19	4	1	1	4	1	2	2
2	15	2	2	4	3	1	38	1	2	2	1	1	1	1
1	18	2	1	4	4	1	41	1	1	1	1	1	2	2
1	11	1	2	4	3	1	23	3	1	1	2	1	2	2
2	16	2	1	4	2	2	18	1	1	2	2	1	1	1
1	11	1	1	4	3	1	22	3	1	1	2	2	2	2
1	14	1	2	3	3	1	32	1	1	1	3	2	2	2
1	10	1	1	4	3	1	18	4	1	10	1	1	2	2
2	18	2	2	4	4	2	30	1	1	4	2	1	1	1
1	12	1	1	4	3	1	28	2	1	1	3	2	2	2
1	13	1	2	4	3	1	38	1	1	1	1	1	2	2
1	15	2	1	4	2	1	39	1	1	1	1	1	2	2
1	16	2	2	4	2	1	38	1	1	1	1	1	1	2
1	17	2	1	1	2	1	42	1	1	1	2	1	2	2
2	10	1	2	4	3	1	34	1	1	1	3	1	2	1
2	14	1	1	4	2	2	36	1	1	10	2	1	1	1
1	16	2	2	10	3	1	38	1	1	1	2	1	2	2
1	19	2	1	1	4	1	19	4	2	2	1	1	2	2
1	12	1	2	1	3	1	36	1	1	1	3	1	2	2
1	13	1	1	4	3	1	19	4	1	1	3	1	1	2
2	19	2	2	4	4	2	40	1	1	2	1	2	2	1
2	18	2	1	10	3	1	41	1	1	4	4	2	2	1
1	10	1	2	4	3	1	19	4	1	4	1	1	1	2
1	16	2	1	4	2	1	40	1	1	1	1	2	1	2
1	12	1	1	4	3	1	23	3	1	2	2	1	1	2
1	11	1	2	4	3	1	28	2	1	1	2	1	1	2
2	14	1	1	4	2	2	34	1	1	1	3	2	1	1
2	15	2	2	10	3	1	39	1	1	1	1	2	2	1
1	17	2	1	4	4	1	40	1	1	1	3	2	2	2
1	10	1	2	4	3	1	24	3	1	1	1	1	2	2
1	14	1	1	3	3	1	19	4	1	1	1	1	2	2
1	17	2	2	10	1	1	40	1	1	2	1	1	2	2
2	10	1	1	4	3	1	26	2	1	1	2	1	1	1
2	16	2	2	4	4	2	38	1	1	1	4	1	1	1
1	13	1	1	3	3	1	18	4	1	2	1	1	1	2
1	12	1	2	3	3	1	19	4	1	5	3	2	2	2
1	15	2	1	3	2	1	16	4	1	2	2	1	2	2
1	16	2	2	4	2	1	18	4	1	2	1	2	2	2
2	12	1	1	3	3	2	34	1	1	2	4	2	2	1
2	14	1	2	10	3	1	29	2	1	10	1	2	2	1
1	16	2	1	4	2	2	38	1	1	2	3	1	1	2
1	13	1	1	4	3	1	29	2	1	1	1	1	2	2
1	12	1	2	4	3	1	23	3	1	1	2	2	2	2
2	15	2	1	10	3	1	38	1	1	10	2	1	1	1
1	12	1	2	10	3	1	18	4	1	2	1	1	1	2
1	17	2	1	4	3	1	18	4	1	1	3	2	2	2
2	12	1	2	4	3	2	38	1	1	10	3	1	1	1
1	14	1	1	3	3	1	28	2	1	2	1	2	2	2
1	10	1	1	4	3	1	24	3	2	1	3	2	2	2
1	12	1	2	4	3	1	23	3	1	1	1	1	1	2
1	18	2	1	4	3	1	29	2	1	1	2	2	2	2
1	15	2	2	4	2	2	32	1	1	1	3	1	1	2
2	12	1	1	4	3	1	22	3	1	4	1	1	1	1
2	18	2	2	10	4	2	39	1	1	1	1	1	1	1
1	14	1	1	4	2	2	40	1	1	2	2	1	2	2
1	16	2	2	4	2	1	36	1	1	1	2	2	2	2
1	12	1	1	4	3	1	24	3	1	1	4	2	2	2
1	14	1	2	4	3	1	37	1	1	2	1	1	2	2
2	16	2	1	4	4	2	40	1	2	1	3	1	1	1
2	12	1	2	3	3	1	40	1	1	1	1	1	1	1
1	16	2	1	10	3	1	39	1	1	1	1	1	2	2
1	10	1	1	4	3	1	19	4	1	1	1	1	2	2
1	19	2	2	4	1	2	37	1	1	1	1	1	1	2
1	13	1	2	4	3	1	28	2	1	1	3	1	2	2
1	18	2	1	4	2	1	39	1	1	1	3	1	1	2
1	14	1	1	4	2	1	28	2	1	2	1	1	2	2
2	11	1	2	4	3	1	29	2	2	1	1	1	1	1
1	19	2	1	1	1	1	28	2	1	1	2	1	2	2
1	17	2	2	4	2	1	39	1	2	1	2	1	2	2
2	14	1	1	3	3	2	19	4	1	1	4	1	1	1
1	13	1	2	4	3	1	29	2	1	1	1	1	1	2
1	15	2	1	4	2	1	38	1	2	1	1	1	2	2
2	12	1	2	10	3	2	24	3	2	5	1	1	1	1
1	18	2	1	4	2	1	42	1	1	1	1	2	2	2
2	19	2	1	1	4	2	44	1	2	1	3	1	1	1
1	12	1	2	4	3	1	22	3	1	1	1	2	2	2
1	18	2	2	4	4	2	38	1	1	2	3	1	1	2
1	14	1	1	4	2	1	29	2	1	1	1	1	1	2
2	12	1	2	10	3	2	36	1	2	1	4	1	1	1
1	17	2	1	4	2	1	39	1	1	2	2	1	2	2
1	18	2	2	4	4	2	38	1	1	1	2	1	1	2
1	12	1	1	4	3	1	28	2	1	1	3	1	2	2
1	14	1	2	1	3	1	32	1	1	1	1	2	2	2
1	19	2	1	1	3	1	32	1	1	1	1	2	2	2
2	15	2	2	1	1	1	36	1	2	1	3	1	1	1
1	14	1	1	4	2	1	38	1	1	1	1	1	1	2
1	12	1	2	4	3	1	26	2	1	1	2	1	2	2
2	19	2	1	4	4	2	40	1	1	1	4	1	1	1
1	14	1	2	4	2	1	34	1	1	1	1	1	2	2
1	13	1	1	4	3	1	19	4	2	2	2	2	2	2
2	12	1	2	3	3	1	37	1	1	1	1	1	1	1
1	16	2	1	4	2	1	38	1	1	1	3	1	1	2
1	17	2	2	4	2	1	36	1	1	1	1	2	2	2
2	13	1	1	10	3	2	32	1	1	10	3	1	1	1
1	16	2	2	4	3	1	38	1	1	1	1	2	2	2
1	14	1	1	4	3	1	19	4	1	1	4	2	2	2
2	15	2	2	4	3	1	38	1	2	2	1	1	1	1
1	18	2	1	4	4	1	41	1	1	1	1	1	2	2
1	11	1	2	4	3	1	23	3	1	1	2	1	2	2
2	16	2	1	4	2	2	18	1	1	2	2	1	1	1
1	11	1	1	4	3	1	22	3	1	1	2	2	2	2
1	14	1	2	3	3	1	32	1	1	1	3	2	2	2
1	10	1	1	4	3	1	18	4	1	10	1	1	2	2
2	18	2	2	4	4	2	30	1	1	4	2	1	1	1
1	12	1	1	4	3	1	28	2	1	1	3	2	2	2
1	13	1	2	4	3	1	38	1	1	1	1	1	2	2
1	15	2	1	4	2	1	39	1	1	1	1	1	2	2
1	16	2	2	4	2	1	38	1	1	1	1	1	1	2
1	17	2	1	1	2	1	42	1	1	1	2	1	2	2
2	10	1	2	4	3	1	34	1	1	1	3	1	2	1
2	14	1	1	4	2	2	36	1	1	10	2	1	1	1
1	16	2	2	10	3	1	38	1	1	1	2	1	2	2
1	19	2	1	1	4	1	19	4	2	2	1	1	2	2
1	12	1	2	1	3	1	36	1	1	1	3	1	2	2
1	13	1	1	4	3	1	19	4	1	1	3	1	1	2
2	19	2	2	4	4	2	40	1	1	2	1	2	2	1
2	18	2	1	10	3	1	41	1	1	4	4	2	2	1
1	10	1	2	4	3	1	19	4	1	4	1	1	1	2
1	16	2	1	4	2	1	40	1	1	1	1	2	1	2
1	12	1	1	4	3	1	23	3	1	2	2	1	1	2
1	11	1	2	4	3	1	28	2	1	1	2	1	1	2
2	14	1	1	4	2	2	34	1	1	1	3	2	1	1
2	15	2	2	10	3	1	39	1	1	1	1	2	2	1
1	17	2	1	4	4	1	40	1	1	1	3	2	2	2
1	10	1	2	4	3	1	24	3	1	1	1	1	2	2
1	14	1	1	3	3	1	19	4	1	1	1	1	2	2
1	17	2	2	10	1	1	40	1	1	2	1	1	2	2
2	10	1	1	4	3	1	26	2	1	1	2	1	1	1
2	16	2	2	4	4	2	38	1	1	1	4	1	1	1
1	13	1	1	3	3	1	18	4	1	2	1	1	1	2
1	12	1	2	3	3	1	19	4	1	5	3	2	2	2
1	15	2	1	3	2	1	16	4	1	2	2	1	2	2
1	16	2	2	4	2	1	18	4	1	2	1	2	2	2
